# Supplementary material for: Competitive mapping allows for the identification and exclusion of human DNA contamination in ancient faunal genomic datasets
Source: BMC Genomics. 2020 Nov 30;21:844. doi: 10.1186/s12864-020-07229-y (PMC7708127; doi:10.1186/s12864-020-07229-y)
Supplement: Supplementary file 1 — Additional file 1. Supplementary Information which contains Extended results note 1, Figure S1 and Supplementary Table 1. [file 12864_2020_7229_MOESM1_ESM.zip]

Archive with 2 entries (2 files):
- Contamination_BMC_Genomics_R1_SI.docx
- Supplementary_table_1_R1.xlsx
