# Supplementary material for: Competitive mapping allows for the identification and exclusion of human DNA contamination in ancient faunal genomic datasets
Source: BMC Genomics. 2020 Nov 30;21:844. doi: 10.1186/s12864-020-07229-y (PMC7708127; doi:10.1186/s12864-020-07229-y)
Supplement: Supplementary file 1 — Additional file 1. Supplementary Information which contains Extended results note 1, Figure S1 and Supplementary Table 1. [file 12864_2020_7229_MOESM1_ESM.zip › Supplementary_table_1_R1.xlsx]

## Sheet: Sheet1
Sample ID	Species	Country	Site/Location	Age	Radiocarbon date reference	Material	Pre-digestion	Library Method	Target reference genome	Reads Sequenced	Target reads	% Mapped to Target	Target reads conserved regions	mRL target reads	PMDR target reads	non-Target Reads	% Mapped to non-Target	mRL non-Target reads	PMDR non-Target reads	Human Reads	% Mapped to Human	mRL human reads	PMDR Human reads	Reads mapped to Concat. ref.	% Mapped to Concat. ref.	Concat. ref. target reads	Concat. ref. target reads conserved regions	mRL concat. ref. Target reads	PMDR Concat. ref Target reads	Concat. ref. Human reads	mRL concat. ref. human reads	PMDR Concat. ref. Human reads	% human reads in Concat. ref	reads lost genome-wide	prop. reads lost genome-wide	reads lost conserved regions	prop. reads lost conserved regions
dog-P8560_1001	Canis lupus familiaris	Greenland	Nugarsuk	150 - Present		Petrous	Yes	Caroe et al. 2017	CanFam3.1	2566902	7715	0.00300557	1619	76	0.129488	66	2.57119e-05	55	0.136364	118	4.59698e-05	62	0.059322	7619	0.00296817	7619	1571	76	0.128188	0	0	0.0204082	0	96	0.0126001	48	0.0296479
dog-P8560_1002	Canis lupus familiaris	Greenland	Stormbugt I	1000 - 150		Petrous	Yes	Caroe et al. 2017	CanFam3.1	563881	34928	0.0619421	7203	75	0.120047	271	0.000480598	57	0.125461	376	0.000666807	60	0.109043	34638	0.0614279	34637	7037	75	0.118776	1	38	0.0625	2.86303e-05	290	0.00837231	166	0.023046
dog-P8560_1003	Canis lupus familiaris	Greenland	East	150 - Present		Petrous	Yes	Caroe et al. 2017	CanFam3.1	3691019	64875	0.0175764	13479	81	0.122836	490	0.000132755	66	0.118367	599	0.000162286	66	0.115192	64323	0.0174269	64322	13163	81	0.121367	1	79	0	1.54143e-05	552	0.00858169	316	0.0234439
dog-P8560_1004	Canis lupus familiaris	Greenland	Hekla Havn	150 - Present		Petrous	Yes	Caroe et al. 2017	CanFam3.1	1843369	631265	0.342452	127707	64	0.2626	4786	0.00259633	53	0.171751	6562	0.00355979	54	0.167327	626357	0.339789	626347	124187	64	0.261553	10	59	0.119658	1.58412e-05	4908	0.00783579	3520	0.0275631
dog-P8560_1005	Canis lupus familiaris	Greenland	Siorapaluk	150 - Present		Petrous	Yes	Caroe et al. 2017	CanFam3.1	4071358	1654177	0.406296	329601	86	0.0611706	12032	0.00295528	63	0.0718085	16037	0.00393898	65	0.0662219	1633683	0.401262	1633658	321348	86	0.0596962	25	63	0.0428571	1.51133e-05	20494	0.0125447	8253	0.0250394
dog-P8560_1006	Canis lupus familiaris	Greenland	Misigtoq	1000 - 150		Petrous	Yes	Caroe et al. 2017	CanFam3.1	5735001	2788707	0.486261	563093	69	0.290469	18543	0.0032333	55	0.181794	25165	0.00438797	55	0.178701	2761518	0.48152	2761477	547499	69	0.288097	41	57	0.12	1.47022e-05	27189	0.00984567	15594	0.0276935
dog-P8560_1007	Canis lupus familiaris	Greenland	Scorsbysund	150 - Present		Petrous	No	Caroe et al. 2017	CanFam3.1	4820489	391602	0.081237	78369	70	0.0776145	3369	0.000698892	57	0.0783615	4538	0.000941398	59	0.0720582	388179	0.0805269	388175	76304	70	0.0769442	4	51	0.0454545	1.02145e-05	3423	0.0088181	2065	0.0263497
dog-P8560_1008	Canis lupus	Greenland	Upernivik	Unknown		Petrous	Yes	Caroe et al. 2017	CanFam3.1	6733102	1351630	0.200744	275640	70	0.124178	10973	0.00162971	55	0.104894	16278	0.00241761	58	0.0882172	1340712	0.199122	1340670	268595	70	0.122995	42	59	0.0144617	3.10736e-05	10918	0.00814343	7045	0.0255587
dog-P8560_1009	Canis lupus familiaris	Greenland	Siorapaluk	150 - Present		Petrous	Yes	Caroe et al. 2017	CanFam3.1	8612440	4575995	0.531324	927535	88	0.0950958	28750	0.00333819	69	0.101878	39531	0.00458999	70	0.0938757	4533825	0.526427	4533764	908640	88	0.0934144	61	64	0.0771993	1.33304e-05	42170	0.0093012	18895	0.0203712
dog-P8560_1010	Canis lupus familiaris	Alaska	Deering	1000 - 150		Petrous	Yes	Caroe et al. 2017	CanFam3.1	11665223	8242123	0.706555	1651470	67	0.0618198	73555	0.00630549	52	0.073999	97117	0.00832534	53	0.0680931	8183494	0.701529	8183372	1611451	67	0.0612563	122	52	0.0523364	1.4802e-05	58629	0.0071643	40019	0.0242324
dog-P8560_1011	Canis lupus familiaris	Greenland	Hall Land	150 - Present		Petrous	No	Caroe et al. 2017	CanFam3.1	4802208	1176228	0.244935	241083	80	0.125378	8563	0.00178314	64	0.102067	11050	0.00230102	65	0.101267	1162162	0.242006	1162133	234601	80	0.123498	29	60	0.0389294	2.46551e-05	14066	0.0121033	6482	0.026887
dog-P8560_1012	Canis lupus familiaris	Greenland	Sukersit	150 - Present		Petrous	Yes	Caroe et al. 2017	CanFam3.1	3302284	731086	0.221388	140951	63	0.252894	5498	0.00166491	52	0.145689	7567	0.00229144	53	0.142329	725355	0.219653	725343	136800	63	0.251903	12	57	0.115385	1.64139e-05	5731	0.00790096	4151	0.02945
dog-P8560_1013	Canis lupus familiaris	Greenland	Dødemandsbugten	1000 - 150		Petrous	Yes	Caroe et al. 2017	CanFam3.1	5064554	2808397	0.55452	543807	71	0.111917	21846	0.00431351	57	0.0894901	29433	0.00581157	58	0.0824245	2785387	0.549977	2785350	530693	71	0.11059	37	61	0.0684411	1.31748e-05	23010	0.00826097	13114	0.0241152
dog-P8560_1014	Canis lupus	Russia	Sakha Republic	150 - Present		Tooth, cementum	No	Caroe et al. 2017	CanFam3.1	11173665	3493750	0.312677	678946	69	0.00650075	36565	0.00327243	55	0.0353617	45916	0.00410931	56	0.032407	3459673	0.309627	3459576	659647	69	0.00637709	97	61	0.0074989	2.77639e-05	34077	0.00984977	19299	0.0284249
dog-P8560_1015	Canis lupus familiaris	Denmark	Hvidovre	150 - Present		Petrous	No	Caroe et al. 2017	CanFam3.1	3047267	1843871	0.60509	348241	64	0.0667319	16717	0.0054859	53	0.0682539	21993	0.00721729	53	0.0671577	1830581	0.600729	1830544	339015	64	0.0663168	37	57	0.0456204	2.00665e-05	13290	0.00725999	9226	0.0264931
dog-P8560_1016	Canis lupus familiaris	Greenland	Sukkertoppen	150 - Present		Petrous	Yes	Caroe et al. 2017	CanFam3.1	3123108	1011019	0.323722	218746	80	0.0166416	9150	0.00292977	58	0.0464481	11042	0.00353558	59	0.0420214	993603	0.318146	993585	211599	79	0.0161787	18	66	0.0134228	1.78038e-05	17416	0.0175281	7147	0.0326726
dog-P8560_1017	Canis lupus familiaris	Greenland	Scorsbysund	150 - Present		Petrous	No	Caroe et al. 2017	CanFam3.1	4048792	1862470	0.460006	372936	72	0.054228	15328	0.00378582	57	0.0729384	20705	0.00511387	58	0.0658778	1849275	0.456747	1849242	364649	72	0.0537272	33	69	0.0245283	1.77184e-05	13195	0.00713523	8287	0.022221
dog-P8560_1018	Canis lupus familiaris	Russia	Commander Islands	150 - Present		Tooth, cementum	No	Caroe et al. 2017	CanFam3.1	4016516	645361	0.160677	131517	90	0.0183448	5297	0.0013188	59	0.0420993	6888	0.00171492	62	0.0326655	623580	0.155254	623559	125237	89	0.0178248	21	58	0.0031185	3.25399e-05	21781	0.034929	6280	0.0477505
dog-P8560_1019	Canis lupus familiaris	Greenland	Scorsbysund	150 - Present		Petrous	No	Caroe et al. 2017	CanFam3.1	3739675	409782	0.109577	80424	91	0.0362729	2810	0.000751402	68	0.072242	3777	0.00100998	69	0.0680434	406176	0.108613	406175	78792	91	0.0358515	1	137	0.0123457	2.44032e-06	3606	0.00887792	1632	0.0202925
dog-P8560_1020	Canis lupus familiaris	Greenland	Siorapaluk	150 - Present		Petrous	Yes	Caroe et al. 2017	CanFam3.1	5714643	4241403	0.742199	840165	82	0.104636	28196	0.00493399	64	0.104483	38045	0.00665746	65	0.0959127	4201860	0.73528	4201802	821390	82	0.103157	58	68	0.0981132	1.36747e-05	39543	0.00941083	18775	0.0223468
dog-P8560_1021	Canis lupus familiaris	Greenland	Siorapaluk	150 - Present		Petrous	No	Caroe et al. 2017	CanFam3.1	4215015	2704925	0.641736	553042	77	0.141438	18241	0.00432762	62	0.122417	25568	0.00606593	62	0.118781	2678816	0.635541	2678764	540076	77	0.139698	52	59	0.0787234	1.92242e-05	26109	0.00974647	12966	0.0234449
dog-P8560_1022	Canis lupus familiaris	Alaska	Deering	1000 - 150		Petrous	Yes	Caroe et al. 2017	CanFam3.1	16326135	10721595	0.656714	2169739	65	0.0599706	97713	0.00598507	52	0.076213	131097	0.00802989	53	0.0666606	10647415	0.65217	10647240	2116891	65	0.059471	175	53	0.0373781	1.63222e-05	74180	0.00696695	52848	0.0243568
dog-P8560_1023	Canis lupus familiaris	Greenland	Inugsuk	1000 - 150		Petrous	Yes	Caroe et al. 2017	CanFam3.1	4600017	74893	0.016281	15604	66	0.088099	872	0.000189565	55	0.0905963	1074	0.000233477	57	0.0716946	74222	0.0161352	74210	15084	66	0.0878467	12	46	0.0203046	0.000160229	671	0.00904045	520	0.0333248
dog-P8560_1024	Canis lupus familiaris	Greenland	Siorapaluk	150 - Present		Petrous	No	Caroe et al. 2017	CanFam3.1	2575148	1705971	0.662475	346216	85	0.0818431	11008	0.00427471	65	0.104379	15087	0.00585869	66	0.0959767	1690579	0.656498	1690559	339061	85	0.0804882	20	60	0.0679612	1.17235e-05	15392	0.00910457	7155	0.0206663
dog-P8560_1025	Canis lupus familiaris	Denmark	Copenhagen	150 - Present		Petrous	Yes	Caroe et al. 2017	CanFam3.1	10155248	2132546	0.209994	411994	59	0.138512	20912	0.00205923	49	0.0942999	28774	0.00283341	50	0.0829221	2115272	0.208293	2115183	398798	59	0.138082	89	53	0.0199557	4.17342e-05	17274	0.00816633	13196	0.0320296
dog-P8560_1026	Canis lupus familiaris	Russia	Sakha Republic	150 - Present		Tooth, cementum	Yes	Caroe et al. 2017	CanFam3.1	2818378	535453	0.189986	126443	71	0.0384422	5633	0.00199867	50	0.0333748	5878	0.0020856	51	0.0277305	522505	0.185392	522467	121443	71	0.037682	38	53	0.0217391	7.09679e-05	12948	0.0247806	5000	0.0395435
dog-P8560_1027	Canis lupus familiaris	Greenland	Qeqertarsuagg	150 - Present		Petrous	Yes	Caroe et al. 2017	CanFam3.1	15799712	5576669	0.35296	1124768	61	0.0298436	63276	0.00400488	51	0.050177	81570	0.00516275	52	0.0444526	5526858	0.349808	5526714	1091601	61	0.0295682	144	52	0.0225806	2.58219e-05	49811	0.00901253	33167	0.0294879
dog-P8560_1028	Canis lupus familiaris	Canada	Manitoba	150 - Present		Petrous	Yes	Caroe et al. 2017	CanFam3.1	2979810	513168	0.172215	103592	74	0.0602805	4512	0.00151419	58	0.0744681	6038	0.0020263	59	0.0596224	508861	0.17077	508833	100939	74	0.0596858	28	67	0.0187166	5.4563e-05	4307	0.008464	2653	0.0256101
dog-P8560_1029	Canis lupus familiaris	Russia	Khanty-Mansi Autonomous Okrug	150 - Present		Tooth, cementum	No	Caroe et al. 2017	CanFam3.1	7123834	47061	0.00660613	9545	74	0.053845	491	6.89236e-05	58	0.0672098	7967	0.00111836	108	0.00527175	46376	0.00650998	46334	9169	74	0.0529825	42	63	0.00081114	0.000892459	685	0.0147706	376	0.0393924
dog-P8560_1030	Canis lupus	Russia	Sakha Republic	150 - Present		Tooth, cementum	No	Caroe et al. 2017	CanFam3.1	5215676	445309	0.085379	100013	72	0.0258742	4922	0.000943694	55	0.0432751	9260	0.00177542	64	0.0281857	438440	0.084062	438389	96554	72	0.0253223	51	59	0.00731886	0.000114527	6869	0.0156669	3459	0.0345855
dog-P8560_1031	Canis lupus familiaris	Canada	Qilalukan	1000 - 150		Petrous	Yes	Caroe et al. 2017	CanFam3.1	8414204	4601975	0.546929	918489	66	0.176028	37533	0.00446067	53	0.123784	50629	0.00601709	54	0.115388	4564148	0.542434	4564070	893791	66	0.174689	78	54	0.0932722	1.69492e-05	37827	0.00828786	24698	0.0268898
dog-P8560_1032	Canis lupus familiaris	Canada	Qilalukan	1000 - 150		Petrous	Yes	Caroe et al. 2017	CanFam3.1	7776668	1400878	0.180139	278596	65	0.191513	11091	0.00142619	53	0.125507	15083	0.00193952	55	0.113306	1389723	0.178704	1389692	271026	65	0.19027	31	61	0.0390244	2.2129e-05	11155	0.00802678	7570	0.027172
dog-P8560_1033	Canis lupus	Siberia	Unknown	Unknown		Tooth, cementum	Yes	Caroe et al. 2017	CanFam3.1	7629885	2394884	0.313882	496491	87	0.0123872	20535	0.00269139	65	0.0475773	25737	0.00337318	67	0.043012	2343772	0.307183	2343720	479784	87	0.012001	52	70	0.0285714	2.1713e-05	51112	0.0218076	16707	0.0336502
dog-P8560_1034	Canis lupus	Siberia	Unknown	Unknown		Tooth, cementum	Yes	Caroe et al. 2017	CanFam3.1	3589939	1621144	0.45158	320534	92	0.00806653	13808	0.0038463	68	0.0446842	20034	0.0055806	72	0.0332435	1577706	0.43948	1577658	306705	91	0.00782215	48	68	0.00124875	2.96087e-05	43438	0.0275324	13829	0.0431436
dog-P8560_1035	Canis lupus familiaris	Greenland	Syd Kap	150 - Present		Bone Powder	Yes	Caroe et al. 2017	CanFam3.1	6918998	362958	0.0524582	68165	55	0.00539732	8992	0.00129961	59	0.0219084	6802	0.00098309	50	0.0270509	360571	0.0521132	360562	66078	55	0.00536806	9	56	0.0038961	2.47963e-05	2387	0.00662006	2087	0.0306169
dog-P8560_1036	Canis lupus familiaris	Siberia	Novaya Zemlya	150 - Present		Tooth, cementum	No	Caroe et al. 2017	CanFam3.1	4569675	5193	0.0011364	1023	74	0.0856923	84	1.83821e-05	49	0.0714286	133	2.91049e-05	61	0.0225564	5079	0.00111146	5079	942	74	0.0850187	0	0	0	0	114	0.0224454	81	0.0791789
dog-P8560_1037	Canis lupus familiaris	Greenland	Asummiut	150 - Present		Bone Powder	Yes	Caroe et al. 2017	CanFam3.1	15513205	234900	0.0151419	45980	60	0.0310047	2548	0.000164247	50	0.0470958	6877	0.0004433	69	0.0199215	233286	0.0150379	233256	44649	60	0.0307383	30	72	0.00241416	0.000127714	1614	0.00691855	1331	0.0289474
dog-P8560_1038	Canis lupus familiaris	Russia	Chukchi Peninsula	150 - Present		Tooth, cementum	No	Caroe et al. 2017	CanFam3.1	3435502	37734	0.0109835	7283	64	0.010945	419	0.000121962	51	0.0334129	569	0.000165624	52	0.0246046	37290	0.0108543	37288	7033	64	0.0107785	2	65	0	5.30026e-05	444	0.0119067	250	0.0343265
dog-P8560_1039	Canis lupus familiaris	Siberia	Kamchatka	150 - Present		Tooth, cementum	No	Caroe et al. 2017	CanFam3.1	2422602	338086	0.139555	66416	64	0.0169247	3969	0.00163832	52	0.0448476	4641	0.00191571	53	0.0400776	334782	0.138191	334776	64387	64	0.0166462	6	52	0.00854701	1.7747e-05	3304	0.00986911	2029	0.0305499
dog-P8560_1040	Canis lupus familiaris	Greenland	Igdlorpait	150 - Present		Bone Powder	Yes	Caroe et al. 2017	CanFam3.1	2468706	3455	0.00139952	624	71	0.101013	32	1.29623e-05	58	0.0625	163	6.60265e-05	80	0.0122699	3403	0.00137845	3402	591	71	0.100528	1	43	0	0.000289436	52	0.0152806	33	0.0528846
dog-P8560_1041	Canis lupus familiaris	Greenland	Hekla Havn	150 - Present		Petrous	Yes	Caroe et al. 2017	CanFam3.1	922106	205081	0.222405	42839	82	0.240929	1204	0.00130571	66	0.17608	1634	0.00177203	66	0.166463	203098	0.220255	203092	41855	81	0.23795	6	62	0.0769231	2.92567e-05	1983	0.00976376	984	0.0229697
dog-P8560_1042	Canis lupus familiaris	Greenland	East	150 - Present		Petrous	Yes	Caroe et al. 2017	CanFam3.1	1436823	605392	0.421341	114545	78	0.0229934	5688	0.00395873	62	0.0559072	7192	0.00500549	64	0.0475528	599357	0.41714	599347	111494	78	0.0226727	10	55	0.0263158	1.65182e-05	6035	0.0100691	3051	0.0266358
dog-P8560_1043	Canis lupus familiaris	Greenland	Hekla Havn	150 - Present		Petrous	Yes	Caroe et al. 2017	CanFam3.1	5364104	1612279	0.300568	321800	60	0.137378	16341	0.00304636	50	0.0952206	21993	0.00410003	51	0.0908016	1599330	0.298154	1599180	311679	60	0.136701	150	58	0.0491109	9.3036e-05	12949	0.00809652	10121	0.0314512
dog-P8560_1044	Canis lupus familiaris	Greenland	Umiviarssuk	1000 - 150		Petrous	Yes	Caroe et al. 2017	CanFam3.1	6226352	2773590	0.44546	527342	53	0.078	33644	0.00540349	48	0.065777	43240	0.00694468	48	0.0615865	2753349	0.442209	2753232	509597	53	0.0778746	117	49	0.0303207	4.21836e-05	20241	0.00735141	17745	0.0336499
dog-P8560_1045	Canis lupus familiaris	Russia	Sakhalin	150 - Present		Petrous	Yes	Caroe et al. 2017	CanFam3.1	1976069	1152488	0.583223	229182	67	0.0834889	10359	0.00524223	56	0.0886186	13578	0.00687122	56	0.0828546	1145459	0.579665	1145432	223811	67	0.083031	27	59	0.0518135	2.34276e-05	7029	0.0061364	5371	0.0234355
dog-P8560_1046	Canis lupus familiaris	Russia	Veretye	1000 - 150		Bone fragment	Yes	Caroe et al. 2017	CanFam3.1	4486035	17769	0.00396096	3464	59	0.0386066	293	6.53138e-05	53	0.0375427	3445	0.000767939	77	0.00406386	17592	0.0039215	17558	3291	59	0.0379905	34	59	0.000947568	0.00191344	177	0.0100614	173	0.0499423
dog-P8560_1047	Canis lupus	Siberia	Unknown	Unknown		Tooth, cementum	Yes	Caroe et al. 2017	CanFam3.1	2627050	18387	0.00699911	3541	61	0.0957198	240	9.13572e-05	48	0.0416667	1065	0.000405398	65	0.0140845	18170	0.0069165	18162	3398	61	0.0951048	8	57	0.00246002	0.00043509	217	0.0119428	143	0.0403841
dog-P8560_1048	Canis lupus familiaris	Greenland	Inugsuk	1000 - 150		Petrous	Yes	Caroe et al. 2017	CanFam3.1	2795018	50381	0.0180253	10599	65	0.0937258	664	0.000237566	57	0.0737952	746	0.000266903	58	0.0723861	49931	0.0178643	49923	10248	65	0.0934402	8	55	0.0447761	0.00015879	450	0.00901244	351	0.0331163
dog-P8560_1049	Canis lupus familiaris	Canada	Kuk, Southampton Island	1000 - 150		Petrous	Yes	Caroe et al. 2017	CanFam3.1	7757144	4054713	0.522707	810207	65	0.118825	35015	0.0045139	52	0.0885049	47368	0.00610637	53	0.0822074	4023763	0.518717	4023700	789404	65	0.117914	63	57	0.0593668	1.55375e-05	30950	0.0076918	20803	0.0256762
dog-P8560_1050	Canis lupus familiaris	Greenland	Igdlutalik ved Narssaq	150 - Present		Bone Powder	Yes	Caroe et al. 2017	CanFam3.1	2170473	955	0.000439996	208	70	0.127749	65	2.99474e-05	61	0	226	0.000104125	87	0.00442478	927	0.000427096	925	181	70	0.130811	2	67	0	0.00209424	28	0.030205	27	0.129808
mammoth-P875_501	Mammuthus primigenius	Russia	Wrangel Island	4400 ± 40	Vartanyan et al. 1995	tusk	No	Meyer & Kircher (2010)	LoxAfr4	7250275	5132870	0.707955	550189	100	0.0714363	26696	0.00368207	69	0.0842448	27642	0.00381255	69	0.0746328	4921524	0.678805	4921368	520352	97	0.0703605	156	66	0.0202247	3.03924e-05	211346	0.0429432	29837	0.0542305
mammoth-P875_502	Mammuthus primigenius	Russia	Wrangel Island	4389 ± 46	Vartanyan et al. 2008	bone	No	Meyer & Kircher (2010)	LoxAfr4	6561380	1736910	0.264717	182924	63	0.0272069	16852	0.00256836	50	0.0400546	18706	0.00285092	51	0.0353897	1711704	0.260876	1711590	175196	62	0.0269752	114	50	0.00685401	6.56338e-05	25206	0.0147257	7728	0.0422471
mammoth-P875_503	Mammuthus primigenius	Russia	Wrangel Island	4370 ± 40	Vartanyan et al. 2008	tusk	No	Meyer & Kircher (2010)	LoxAfr4	13672011	36023	0.0026348	3831	77	0.107931	313	2.28935e-05	61	0.0894569	630	4.60795e-05	72	0.0269841	35593	0.00260335	35590	3701	77	0.106874	3	60	0.00740741	8.32801e-05	430	0.012081	130	0.0339337
mammoth-P875_504	Mammuthus primigenius	Russia	Wrangel Island	4260 ± 75	Vartanyan et al. 2008	tooth	No	Meyer & Kircher (2010)	LoxAfr4	5540766	328151	0.0592248	34416	71	0.125781	30517	0.00550772	81	0.0100927	34248	0.00618109	87	0.00656973	322451	0.0581961	322285	32668	71	0.124818	166	61	0.00106932	0.000505865	5700	0.0176771	1748	0.0507903
mammoth-P875_505	Mammuthus primigenius	Russia	Wrangel Island	4210 ± 70	Vartanyan et al. 2008	tooth	No	Meyer & Kircher (2010)	LoxAfr4	16764221	8455118	0.504355	889014	69	0.0945608	65894	0.00393063	52	0.0822078	65123	0.00388464	51	0.0750733	8373617	0.499493	8373273	859934	69	0.0937029	344	53	0.0376005	4.06854e-05	81501	0.00973307	29080	0.0327104
mammoth-P875_506	Mammuthus primigenius	Russia	Wrangel Island	4120 ± 110	Vartanyan et al. 1995	tusk	No	Meyer & Kircher (2010)	LoxAfr4	4925332	443772	0.0900999	46948	102	0.066577	11477	0.0023302	99	0.018646	7409	0.00150426	99	0.0240248	435179	0.0883553	435137	45472	102	0.065468	42	72	0.00338983	9.46432e-05	8593	0.0197459	1476	0.031439
mammoth-P875_507	Mammuthus primigenius	Russia	Wrangel Island	3920 ± 40	Vartanyan et al. 2008	tusk	No	Meyer & Kircher (2010)	LoxAfr4	5952493	794444	0.133464	83527	81	0.13192	5222	0.000877279	58	0.0942168	10402	0.0017475	76	0.0468179	786986	0.132211	786940	81179	81	0.130736	46	68	0.00487635	5.79021e-05	7458	0.00947666	2348	0.0281107
mammoth-P875_508	Mammuthus primigenius	Russia	Wrangel Island	3905 ± 47	Vartanyan et al. 2008	tooth	No	Meyer & Kircher (2010)	LoxAfr4	9762115	5428367	0.556065	572289	65	0.0915273	46225	0.00473514	50	0.0797188	45079	0.00461775	49	0.0727168	5372725	0.550365	5372500	551938	65	0.0908304	225	54	0.0504714	4.14489e-05	55642	0.0103564	20351	0.0355607
mammoth-P875_509	Mammuthus primigenius	Russia	Wrangel Island	3730 ± 40	Vartanyan et al. 1995	tusk	No	Meyer & Kircher (2010)	LoxAfr4	6817974	933702	0.136947	100103	101	0.0863102	4854	0.000711942	71	0.0774619	8191	0.00120138	77	0.0437065	912357	0.133816	912309	96529	101	0.0850656	48	73	0.00315764	5.14083e-05	21345	0.0233954	3574	0.0357032
mammoth-P875_510	Mammuthus primigenius	Russia	Wrangel Island	3685 ± 60	Vartanyan et al. 2008	tooth	No	Meyer & Kircher (2010)	LoxAfr4	5581755	684413	0.122616	81268	70	0.107521	26925	0.00482375	69	0.0530734	2176068	0.389854	101	0.00493964	672715	0.12052	663931	67753	70	0.107579	8784	74	0.00466802	0.0128344	11698	0.0173892	13515	0.166302
mammoth-P875_511	Mammuthus primigenius	Russia	Wrangel Island	4400 ± 40	Vartanyan et al. 1995	tusk	No	Meyer & Kircher (2010)	LoxAfr4	5907884	4051206	0.685729	426908	75	0.069429	27318	0.00462399	57	0.0752617	28300	0.00479021	57	0.0681979	3977586	0.673267	3977461	411186	75	0.068701	125	62	0.0202504	3.0855e-05	73620	0.0185087	15722	0.0368276
mammoth-P875_512	Mammuthus primigenius	Russia	Wrangel Island	4389 ± 46	Vartanyan et al. 2008	bone	No	Meyer & Kircher (2010)	LoxAfr4	6015247	583801	0.0970535	62435	67	0.0616032	5444	0.000905033	50	0.0574945	12635	0.0021005	72	0.0237436	570381	0.0948225	570325	59440	66	0.0611631	56	51	0.00563274	9.59231e-05	13420	0.0235281	2995	0.0479699
mammoth-P875_513	Mammuthus primigenius	Russia	Wrangel Island	4370 ± 40	Vartanyan et al. 2008	tusk	No	Meyer & Kircher (2010)	LoxAfr4	6368267	27630	0.0043387	3018	76	0.0976475	425	6.67372e-05	62	0.0635294	608	9.54734e-05	71	0.0296053	27201	0.00427133	27198	2863	75	0.0966524	3	77	0.00505051	0.000108578	429	0.0157715	155	0.0513585
mammoth-P875_514	Mammuthus primigenius	Russia	Wrangel Island	4260 ± 75	Vartanyan et al. 2008	tooth	No	Meyer & Kircher (2010)	LoxAfr4	5051053	319607	0.0632753	33535	68	0.130848	23225	0.00459805	72	0.0115823	30065	0.00595222	75	0.00814901	314943	0.0623519	314750	31939	67	0.130019	193	58	0.00119258	0.000603867	4664	0.014809	1596	0.0475921
mammoth-P875_515	Mammuthus primigenius	Russia	Wrangel Island	4210 ± 70	Vartanyan et al. 2008	tooth	No	Meyer & Kircher (2010)	LoxAfr4	5402535	2992640	0.553933	320561	71	0.0999014	21785	0.00403237	53	0.083406	22894	0.00423764	53	0.0748668	2957598	0.547446	2957480	309966	71	0.0988965	118	57	0.0230548	3.94301e-05	35042	0.0118481	10595	0.0330514
mammoth-P875_516	Mammuthus primigenius	Russia	Wrangel Island	4120 ± 110	Vartanyan et al. 1995	tusk	No	Meyer & Kircher (2010)	LoxAfr4	4004498	371111	0.0926735	40303	97	0.0642072	14039	0.00350581	87	0.0116817	6785	0.00169434	84	0.0181282	365449	0.0912596	365403	39069	96	0.0634028	46	75	0.00235617	0.000123952	5662	0.0154933	1234	0.0306181
mammoth-P875_517	Mammuthus primigenius	Russia	Wrangel Island	37080 ± 1650	Vartanyan et al. 2008	bone	No	Meyer & Kircher (2010)	LoxAfr4	5416117	1179503	0.217776	125820	61	0.215527	10707	0.00197688	50	0.118801	11083	0.0020463	50	0.106199	1170236	0.216065	1170175	121210	61	0.214659	61	53	0.0218295	5.17167e-05	9267	0.00791892	4610	0.0366396
mammoth-P875_518	Mammuthus primigenius	Russia	Wrangel Island	3905 ± 47	Vartanyan et al. 2008	tooth	No	Meyer & Kircher (2010)	LoxAfr4	6953684	4341453	0.624339	466538	74	0.0949396	31140	0.0044782	55	0.0825305	29934	0.00430477	54	0.0774036	4275774	0.614893	4275648	449942	73	0.0939952	126	61	0.0558539	2.90225e-05	65679	0.0153607	16596	0.0355727
mammoth-P875_519	Mammuthus primigenius	Russia	Wrangel Island	3730 ± 40	Vartanyan et al. 1995	tusk	No	Meyer & Kircher (2010)	LoxAfr4	7207416	900861	0.124991	98526	101	0.0813899	4269	0.000592307	81	0.0857344	5304	0.000735909	82	0.0637255	866183	0.120179	866160	93770	101	0.08015	23	78	0.00554187	2.55311e-05	34678	0.0400354	4756	0.0482715
mammoth-P875_520	Mammuthus primigenius	Russia	Wrangel Island	22400 ± 200	Sulerzhitsky & Romanenko 1997	bone	No	Meyer & Kircher (2010)	LoxAfr4	5731754	451528	0.0787766	48028	64	0.154004	6709	0.0011705	58	0.0600686	8053	0.00140498	62	0.048305	447704	0.0781094	447646	46220	64	0.153218	58	59	0.00389021	0.000128453	3824	0.00854136	1808	0.0376447
